# Supplementary material for: The In Vivo Effect of Transcellular Permeation Enhancers on the Intestinal Permeability of Two Peptide Drugs Enalaprilat and Hexarelin
Source: Pharmaceutics. 2020 Jan 26;12(2):99. doi: 10.3390/pharmaceutics12020099 (PMC7076382; doi:10.3390/pharmaceutics12020099)
Supplement: Supplementary file 1 [file pharmaceutics-12-00099-s001.zip]

Archive with 1 entries (1 files):
- pharmaceutics-653582-supplementary.xlsx
